# Supplementary material for: Multimodal predictions of end stage chronic kidney disease from asymptomatic individuals for discovery of genomic biomarkers
Source: BMC Nephrol. 2026 May 12;27:405. doi: 10.1186/s12882-026-05016-7 (PMC13339857; doi:10.1186/s12882-026-05016-7)
Supplement: Supplementary file 2 — Supplementary Material 2 [file 12882_2026_5016_MOESM2_ESM.xlsx]

## Sheet: CKDgeno
ID	OR	L95	U95	P	Pbh	symbol
rs9965180	1.12464	1.08845	1.16204	1.95027e-12	3.23809e-06	SMIM21
rs9957906	1.12468	1.08847	1.16209	1.96443e-12	3.23809e-06	SMIM21		ID is the SNP identification number, OR is Odds
rs62092463	1.12248	1.08644	1.15972	3.96353e-12	3.23809e-06	SMIM21		Ratio, L95 is the value for the lower bound 5% Confidence interval, U95 is the
rs62093637	1.12237	1.08631	1.15963	4.27066e-12	3.23809e-06	SMIM21		value for the upper bound 5% Confidence interval, P is the raw P-value, Pbh is
rs9955023	1.12229	1.08625	1.15953	4.27544e-12	3.23809e-06	SMIM21		the Bonferroni corrected P-value, symbol is the symbol of the gene associated
rs9954490	1.12222	1.08618	1.15945	4.37052e-12	3.23809e-06	SMIM21		with the SNP, i.e in the 10kb region.
rs9961955	1.1218	1.08578	1.15902	5.14727e-12	3.26878e-06	SMIM21
rs73000261	1.12159	1.08511	1.15929	1.03426e-11	4.98684e-06	SMIM21
rs8098515	1.12043	1.08422	1.15786	1.17662e-11	4.98684e-06	SMIM21
rs12604245	1.1186	1.08295	1.15543	1.18808e-11	4.98684e-06	SMIM21
rs12604225	1.11841	1.08276	1.15523	1.27994e-11	4.98684e-06	SMIM21
rs4464166	1.11815	1.08254	1.15492	1.34617e-11	4.98684e-06	SMIM21
rs2410678	1.09094	1.06368	1.11889	1.55168e-11	5.30598e-06	GFRA2
rs8087916	1.11627	1.08051	1.1532	3.53825e-11	1.12348e-05	SMIM21
rs1369568	0.921562	0.899389	0.94428	4.89506e-11	1.38219e-05	TBL1XR1
rs6810850	1.09675	1.06696	1.12738	4.97487e-11	1.38219e-05	RAPGEF2
rs11764679	0.870661	0.835374	0.907438	5.33346e-11	1.39466e-05	GLI3
rs7965535	1.10308	1.07107	1.13606	6.64922e-11	1.56329e-05	KCNC2
rs6062945	0.930556	0.910663	0.950885	6.68171e-11	1.56329e-05	TAF4
rs2657585	1.07797	1.05386	1.10263	7.72239e-11	1.71644e-05	GALNT15
rs4583772	1.07471	1.05159	1.09834	8.41696e-11	1.78173e-05	KLF3
rs10879839	1.10234	1.0703	1.13534	9.53905e-11	1.86429e-05	KCNC2
rs1350028	1.09501	1.06527	1.12557	1.03359e-10	1.86429e-05	RAPGEF2
rs2657606	1.07715	1.0531	1.10175	1.10397e-10	1.86429e-05	GALNT15
rs17218636	1.09485	1.06512	1.12541	1.10879e-10	1.86429e-05	RAPGEF2
rs4882654	1.10292	1.07057	1.13624	1.11587e-10	1.86429e-05	KCNC2
rs10506686	1.10177	1.06978	1.13472	1.14382e-10	1.86429e-05	KCNC2
rs8100676	0.93748	0.919247	0.956074	1.17426e-10	1.86429e-05	ADGRL1
rs7375253	1.09504	1.06511	1.1258	1.3443e-10	1.94173e-05	RAPGEF2
rs7375273	1.09502	1.06507	1.12581	1.40675e-10	1.94173e-05	RAPGEF2
rs4728358	0.932751	0.913062	0.952864	1.59785e-10	1.94173e-05	STRA8
rs4724819	1.07794	1.05342	1.10304	1.63834e-10	1.94173e-05	C7orf26
rs1396229	1.10068	1.06877	1.13354	1.64555e-10	1.94173e-05	KCNC2
rs7437427	1.09404	1.0643	1.12462	1.65045e-10	1.94173e-05	RAPGEF2
rs7438879	1.09398	1.06424	1.12454	1.67546e-10	1.94173e-05	RAPGEF2
rs7376673	1.09356	1.06394	1.12401	1.73902e-10	1.94173e-05	RAPGEF2
rs17016061	1.06642	1.04554	1.08772	1.85235e-10	1.94173e-05	CTNNA2
rs13117144	1.09347	1.06382	1.12394	1.86606e-10	1.94173e-05	RAPGEF2
rs1350026	1.09345	1.0638	1.12392	1.88238e-10	1.94173e-05	RAPGEF2
rs7378460	1.09325	1.06361	1.12371	2.04043e-10	1.94173e-05	RAPGEF2
rs6536348	1.09325	1.06361	1.12371	2.04043e-10	1.94173e-05	RAPGEF2
rs7436941	1.09325	1.06361	1.12371	2.04043e-10	1.94173e-05	RAPGEF2
rs6536347	1.09325	1.06361	1.12371	2.04043e-10	1.94173e-05	RAPGEF2
rs7376692	1.09325	1.06361	1.12371	2.04043e-10	1.94173e-05	RAPGEF2
rs7376675	1.09325	1.06361	1.12371	2.04043e-10	1.94173e-05	RAPGEF2
rs7349717	1.09321	1.06358	1.12367	2.07003e-10	1.94173e-05	RAPGEF2
rs7376527	1.09321	1.06358	1.12367	2.07003e-10	1.94173e-05	RAPGEF2
rs11100188	1.09318	1.06354	1.12364	2.10912e-10	1.94173e-05	RAPGEF2
rs7436885	1.09308	1.06344	1.12353	2.1982e-10	1.94173e-05	RAPGEF2
rs7375226	1.09403	1.06408	1.12482	2.20833e-10	1.94173e-05	RAPGEF2
rs4882657	1.09987	1.068	1.13269	2.22768e-10	1.94173e-05	KCNC2
rs678661	0.936647	0.917885	0.955791	2.29906e-10	1.96541e-05	ANKRD10
rs27051	0.93026	0.909646	0.951342	2.56811e-10	2.15399e-05	LPCAT1
rs614786	0.937026	0.918282	0.956153	2.81051e-10	2.31365e-05	ANKRD10
rs7437425	1.09265	1.06294	1.12319	2.97078e-10	2.40112e-05	RAPGEF2
rs461889	0.930497	0.909837	0.951627	3.21891e-10	2.54627e-05	LPCAT1
rs2963290	0.930988	0.910456	0.951983	3.28453e-10	2.54627e-05	LPCAT1
rs679062	0.937298	0.918542	0.956438	3.4163e-10	2.54627e-05	ANKRD10
rs679097	0.937323	0.918573	0.956455	3.42106e-10	2.54627e-05	ANKRD10
rs12620988	1.06537	1.04451	1.08665	3.48513e-10	2.54627e-05	CTNNA2
rs11728133	1.07286	1.04954	1.09669	3.53197e-10	2.54627e-05	KLF3
rs78077156	1.09866	1.06683	1.13144	3.55132e-10	2.54627e-05	KCNC2
rs57558972	1.07918	1.05374	1.10524	3.86313e-10	2.72587e-05	ACSF3
rs2927669	0.930539	0.909777	0.951775	4.02017e-10	2.79236e-05	LPCAT1
rs4907519	1.09106	1.06157	1.12138	4.58337e-10	3.05438e-05	MCF2L
rs1752739	1.09106	1.06156	1.12137	4.59612e-10	3.05438e-05	MCF2L
rs4907688	1.09103	1.06153	1.12134	4.65536e-10	3.05438e-05	MCF2L
rs11076764	1.07947	1.05379	1.10578	4.83596e-10	3.05438e-05	ACSF3
rs2221645	1.0846	1.05721	1.11271	4.90706e-10	3.05438e-05	KCNC2
rs12452809	0.93952	0.921237	0.958167	4.91372e-10	3.05438e-05	RGS9
rs11076765	1.07944	1.05376	1.10575	4.92281e-10	3.05438e-05	ACSF3
rs75664388	0.878371	0.843197	0.915011	4.98344e-10	3.05438e-05	RHOJ
rs4782464	1.07936	1.05367	1.10567	5.13854e-10	3.05438e-05	ACSF3
rs1383063	0.93952	0.921207	0.958197	5.24263e-10	3.05438e-05	MAGI1
rs973555	1.08445	1.05706	1.11255	5.26807e-10	3.05438e-05	KCNC2
rs12614650	1.06477	1.04388	1.08606	5.29887e-10	3.05438e-05	CTNNA2
rs7188200	1.07841	1.053	1.10443	5.46195e-10	3.05438e-05	ACSF3
rs12614670	1.06465	1.04378	1.08593	5.54859e-10	3.05438e-05	CTNNA2
rs35634464	0.930044	0.908972	0.951604	5.56081e-10	3.05438e-05	ALOX12
rs6500527	1.07831	1.05291	1.10431	5.62319e-10	3.05438e-05	ACSF3
rs2045769	1.07164	1.04844	1.09534	5.74779e-10	3.05438e-05	KLF3
rs7193255	1.07824	1.05283	1.10425	5.91542e-10	3.05438e-05	ACSF3
rs4782331	1.07902	1.05335	1.10531	5.93339e-10	3.05438e-05	ACSF3
rs6500526	1.07814	1.05275	1.10415	6.13112e-10	3.05438e-05	ACSF3
rs11076763	1.079	1.05331	1.10532	6.26572e-10	3.05438e-05	ACSF3
rs17016058	1.06399	1.04327	1.08513	6.3583e-10	3.05438e-05	CTNNA2
rs2937654	0.931891	0.911277	0.952971	6.38401e-10	3.05438e-05	LPCAT1
rs614282	0.938377	0.919636	0.9575	6.44168e-10	3.05438e-05	ANKRD10
rs6500528	1.07801	1.05263	1.10401	6.47454e-10	3.05438e-05	ACSF3
rs11863385	1.07888	1.0532	1.1052	6.58364e-10	3.05438e-05	ACSF3
rs34242972	1.0639	1.04318	1.08503	6.70741e-10	3.05438e-05	CTNNA2
rs35748405	1.0639	1.04318	1.08503	6.70741e-10	3.05438e-05	CTNNA2
rs6500529	1.07771	1.0524	1.10363	6.7449e-10	3.05438e-05	ACSF3
rs56156859	1.06384	1.04312	1.08497	6.96866e-10	3.05438e-05	CTNNA2
rs17016057	1.06383	1.04311	1.08496	6.97129e-10	3.05438e-05	CTNNA2
rs12620914	1.06383	1.04311	1.08496	6.98309e-10	3.05438e-05	CTNNA2
rs7499425	1.07847	1.05288	1.10468	6.98325e-10	3.05438e-05	ACSF3
rs56107919	1.06383	1.04311	1.08496	6.99617e-10	3.05438e-05	CTNNA2
rs12614561	1.06383	1.04311	1.08495	7.00355e-10	3.05438e-05	CTNNA2
rs11863384	1.07875	1.05307	1.10507	7.04282e-10	3.05438e-05	ACSF3
rs8053006	1.07828	1.05275	1.10442	7.05637e-10	3.05438e-05	ACSF3
rs12614588	1.06379	1.04307	1.08492	7.14044e-10	3.05438e-05	CTNNA2
rs1508269	1.0837	1.05635	1.11176	7.15418e-10	3.05438e-05	KCNC2
rs17016056	1.06378	1.04306	1.0849	7.19251e-10	3.05438e-05	CTNNA2
rs13005514	1.06375	1.04303	1.08487	7.34777e-10	3.05438e-05	CTNNA2
rs4907520	1.08995	1.06047	1.12025	7.44053e-10	3.05438e-05	MCF2L
rs13012129	1.06371	1.04299	1.08483	7.46293e-10	3.05438e-05	CTNNA2
rs2911482	0.932194	0.911584	0.95327	7.48398e-10	3.05438e-05	LPCAT1
rs8046141	1.07808	1.05258	1.1042	7.48933e-10	3.05438e-05	ACSF3
rs7195892	1.07771	1.05233	1.10371	7.56023e-10	3.05527e-05	ACSF3
rs12620984	1.06362	1.04291	1.08474	7.86938e-10	3.15155e-05	CTNNA2
rs13011775	1.06353	1.04282	1.08465	8.26412e-10	3.28009e-05	CTNNA2
rs56386090	1.0774	1.05202	1.10339	8.78329e-10	3.4553e-05	ACSF3
rs4782465	1.07832	1.05263	1.10464	8.87441e-10	3.46039e-05	ACSF3
rs4782458	1.0774	1.05201	1.1034	8.95191e-10	3.46039e-05	CDH15
rs12449019	1.0773	1.05193	1.10329	9.14489e-10	3.50451e-05	ACSF3
rs4782461	1.0773	1.05192	1.1033	9.32088e-10	3.54142e-05	CDH15
rs7697601	1.0746	1.05012	1.09966	9.5065e-10	3.58134e-05	ADGRA3
rs59788479	1.07769	1.05215	1.10385	9.75802e-10	3.6452e-05	ACSF3
rs7194635	1.07703	1.05166	1.10301	1.05516e-09	3.88528e-05	CDH15
rs17016049	1.06319	1.04246	1.08432	1.05755e-09	3.88528e-05	CTNNA2
rs17016063	1.06351	1.04267	1.08476	1.06907e-09	3.89541e-05	CTNNA2
rs4782460	1.07471	1.05007	1.09993	1.13717e-09	4.05357e-05	CDH15
rs4782455	1.07468	1.05005	1.09989	1.14121e-09	4.05357e-05	CDH15
rs11126692	1.06299	1.04229	1.08411	1.1456e-09	4.05357e-05	CTNNA2
rs4782456	1.07684	1.05147	1.10281	1.14895e-09	4.05357e-05	CDH15
rs1508267	1.08265	1.05529	1.11071	1.19163e-09	4.16655e-05	KCNC2
rs7200676	1.07458	1.04994	1.09979	1.22023e-09	4.16655e-05	CDH15
rs10520226	1.06286	1.04216	1.08397	1.23798e-09	4.16655e-05	CTNNA2
rs5002173	1.06285	1.04215	1.08397	1.24381e-09	4.16655e-05	CTNNA2
rs5002172	1.06285	1.04215	1.08396	1.24515e-09	4.16655e-05	CTNNA2
rs66656189	0.940939	0.922633	0.959607	1.25306e-09	4.16655e-05	ANKRD10
rs4459386	0.940465	0.922019	0.959281	1.25466e-09	4.16655e-05	DIP2B
rs2277007	0.933288	0.91272	0.954319	1.26084e-09	4.16655e-05	LPCAT1
rs2911487	0.933267	0.91269	0.954307	1.26533e-09	4.16655e-05	LPCAT1
rs1839108	1.06281	1.0421	1.08392	1.28437e-09	4.19815e-05	CTNNA2
rs4782457	1.07447	1.04983	1.09968	1.29504e-09	4.20213e-05	CDH15
rs10192550	1.06276	1.04207	1.08387	1.31006e-09	4.21247e-05	CTNNA2
rs11180231	1.0824	1.05506	1.11045	1.31718e-09	4.21247e-05	KCNC2
rs5002174	1.06274	1.04203	1.08386	1.34593e-09	4.27367e-05	CTNNA2
rs6062946	0.934283	0.913962	0.955055	1.37185e-09	4.32508e-05	TAF4
rs2277008	0.933442	0.912869	0.954479	1.38496e-09	4.33566e-05	LPCAT1
rs10520223	1.0627	1.04198	1.08383	1.42349e-09	4.40909e-05	CTNNA2
rs12617493	1.06263	1.04193	1.08374	1.42825e-09	4.40909e-05	CTNNA2
rs6500531	1.07417	1.04955	1.09937	1.47105e-09	4.50989e-05	CDH15
rs7865756	1.08688	1.0579	1.11665	1.52038e-09	4.61135e-05	PDCL
rs10179963	1.0625	1.04181	1.08361	1.53218e-09	4.61135e-05	CTNNA2
rs10783342	0.940728	0.922255	0.95957	1.55467e-09	4.61135e-05	DIP2B
rs960225	1.103	1.06846	1.13867	1.55531e-09	4.61135e-05	MRPL23
rs7190776	1.07425	1.04956	1.09951	1.55601e-09	4.61135e-05	CDH15
rs8181679	0.940811	0.922357	0.959635	1.5756e-09	4.63848e-05	DIP2B
rs11686788	1.06244	1.04174	1.08354	1.59285e-09	4.65841e-05	CTNNA2
rs55813511	1.06465	1.0432	1.08654	1.6177e-09	4.68041e-05	KLF12
rs11076766	1.07415	1.04947	1.09941	1.62143e-09	4.68041e-05	CDH15
rs4143043	1.06447	1.04302	1.08636	1.78794e-09	5.12776e-05	KLF12
rs6705751	1.06222	1.04153	1.08332	1.81291e-09	5.16605e-05	CTNNA2
rs3979600	1.06223	1.04152	1.08334	1.8433e-09	5.21919e-05	CTNNA2
rs4782454	1.07374	1.04911	1.09894	1.85755e-09	5.22625e-05	CDH15
rs7405366	1.07378	1.04913	1.09901	1.88796e-09	5.2784e-05	CDH15
rs11126691	1.0625	1.04168	1.08374	1.92703e-09	5.32499e-05	CTNNA2
rs12050218	1.12339	1.08152	1.16688	1.92858e-09	5.32499e-05	LRFN5
rs4752518	1.07813	1.05195	1.10497	2.01126e-09	5.51899e-05	PSTK
rs4885077	1.06186	1.04119	1.08294	2.15981e-09	5.89026e-05	KLF12
rs74670688	0.911883	0.884739	0.93986	2.19495e-09	5.94317e-05	DLG2
rs5002166	1.0624	1.04154	1.08368	2.20595e-09	5.94317e-05	CTNNA2
rs8060043	1.0726	1.04823	1.09752	2.25221e-09	5.98115e-05	ACSF3
rs4782330	1.07335	1.04872	1.09855	2.26041e-09	5.98115e-05	CDH15
rs4782453	1.07335	1.04872	1.09855	2.26041e-09	5.98115e-05	CDH15
rs55750978	1.07724	1.05126	1.10386	2.33555e-09	6.14341e-05	TEX10
rs7967954	0.941488	0.923001	0.960345	2.53928e-09	6.64001e-05	DIP2B
rs7565752	1.06181	1.04106	1.08297	2.59858e-09	6.71458e-05	CTNNA2
rs8061488	1.07317	1.04851	1.0984	2.6142e-09	6.71458e-05	CDH15
rs79489542	1.14834	1.09721	1.20186	2.64557e-09	6.71458e-05	PLGRKT
rs7184784	1.07304	1.04842	1.09824	2.64783e-09	6.71458e-05	CDH15
rs8056882	1.07304	1.04842	1.09825	2.66689e-09	6.71458e-05	CDH15
rs8056878	1.07304	1.04842	1.09825	2.66689e-09	6.71458e-05	CDH15
rs9603890	1.0952	1.06288	1.1285	2.67353e-09	6.71458e-05	MCF2L
rs1023102	1.06144	1.04079	1.0825	2.68944e-09	6.71659e-05	KLF12
rs72818601	0.90699	0.878277	0.936642	2.71684e-09	6.74711e-05	BCL11A
rs12447910	1.07299	1.04837	1.0982	2.73278e-09	6.74899e-05	CDH15
rs8044192	1.07297	1.04834	1.09818	2.76293e-09	6.78575e-05	CDH15
rs8044145	1.07293	1.0483	1.09813	2.81582e-09	6.87765e-05	CDH15
rs1472764	1.08364	1.05527	1.11277	2.93334e-09	7.12554e-05	SMIM21
rs2871764	1.08701	1.05746	1.11738	2.97006e-09	7.17322e-05	SRP68
rs16970792	1.08673	1.05728	1.11701	2.98524e-09	7.17322e-05	EXOC7
rs4407960	1.08556	1.0565	1.11541	3.008e-09	7.18905e-05	PDCL
rs4743109	1.07666	1.05069	1.10327	3.04533e-09	7.20295e-05	TEX10
rs12446046	1.07283	1.04818	1.09805	3.06049e-09	7.20295e-05	CDH15
rs8057217	1.07293	1.04825	1.0982	3.07624e-09	7.20295e-05	CDH15
rs28485134	1.08658	1.05715	1.11683	3.07863e-09	7.20295e-05	ZACN
rs8001733	1.06172	1.04088	1.08298	3.18199e-09	7.4058e-05	KLF12
rs9671826	1.12149	1.0797	1.1649	3.26845e-09	7.56741e-05	LRFN5
rs55762580	0.9357	0.915317	0.956536	3.33108e-09	7.67246e-05	TAF4
rs13124940	1.06877	1.04547	1.09259	3.35049e-09	7.67739e-05	EREG
rs12443768	1.07257	1.04795	1.09777	3.36859e-09	7.67928e-05	CDH15
rs12184652	1.09453	1.06224	1.12781	3.40134e-09	7.71437e-05	MCF2L
rs61854345	0.941112	0.922349	0.960258	3.49208e-09	7.84759e-05	AKR1C3
rs2290907	1.08654	1.05701	1.11688	3.52659e-09	7.84759e-05	EXOC7
rs10483527	1.12122	1.07943	1.16462	3.5303e-09	7.84759e-05	LRFN5
rs74045028	1.12122	1.07943	1.16462	3.53069e-09	7.84759e-05	LRFN5
rs2290906	1.08646	1.05694	1.11681	3.63517e-09	8.03962e-05	EXOC7
rs6504494	0.942643	0.924314	0.961336	3.73145e-09	8.19847e-05	RGS9
rs2290905	1.08637	1.05686	1.1167	3.74388e-09	8.19847e-05	EXOC7
rs7337819	0.929195	0.906772	0.952173	3.81202e-09	8.27984e-05	ANKRD10
rs10134933	1.12096	1.07918	1.16435	3.81829e-09	8.27984e-05	LRFN5
rs4789530	1.08601	1.05659	1.11625	3.90699e-09	8.40392e-05	ZACN
rs12191777	0.933993	0.913002	0.955467	3.91332e-09	8.40392e-05	TCP11
rs1023100	1.0623	1.04113	1.0839	4.01417e-09	8.54002e-05	KLF12
rs57112439	1.08624	1.05672	1.1166	4.01512e-09	8.54002e-05	EXOC7
rs6062451	0.936228	0.915892	0.957016	4.07656e-09	8.62941e-05	TAF4
rs1806937	0.942795	0.924438	0.961516	4.31144e-09	9.08336e-05	RGS9
rs9899880	1.08594	1.05643	1.11628	4.47891e-09	9.39168e-05	EXOC7
rs12325933	1.08562	1.05621	1.11586	4.5684e-09	9.53435e-05	SRP68
rs10147767	1.12008	1.07839	1.16339	4.6451e-09	9.64913e-05	LRFN5
rs112829643	1.08444	1.05542	1.11426	4.70831e-09	9.73494e-05	PDCL

## Sheet: Energy
ID	OR	L95	U95	P	Pbh	symbol
rs1019046	0.651233	0.548288	0.773508	1.03274e-06	0.00424133	GLI3
rs7521899	1.31349	1.16127	1.48566	1.43015e-05	0.00424133	CASP9		ID is the SNP identification number, OR is Odds
rs4645985	1.31349	1.16127	1.48566	1.43015e-05	0.00424133	CASP9		Ratio, L95 is the value for the lower bound 5% Confidence interval, U95 is the
rs1862710	1.31349	1.16127	1.48566	1.43015e-05	0.00424133	CASP9		value for the upper bound 5% Confidence interval, P is the raw P-value, Pbh is
rs4646085	0.706933	0.604297	0.827001	1.46943e-05	0.00424133	CASP9		the Bonferroni corrected P-value, symbol is the symbol of the gene associated
rs10754891	1.31131	1.15931	1.48324	1.62069e-05	0.00424133	CASP9		with the SNP, i.e in the 10kb region.
rs10754895	1.31131	1.15931	1.48324	1.62069e-05	0.00424133	CASP9
rs4646023	1.31131	1.15931	1.48324	1.62069e-05	0.00424133	CASP9
rs4661639	1.31087	1.15894	1.48324	1.65595e-05	0.00424133	CASP9
rs4646063	0.711253	0.60894	1.48324	1.70848e-05	0.00424133	CASP9
rs4645992	0.711253	0.60894	1.48324	1.70848e-05	0.00424133	CASP9
rs4646031	0.712027	0.60967	1.48324	1.79288e-05	0.00424133	CASP9
rs4646072	0.712027	0.60967	1.48324	1.79288e-05	0.00424133	CASP9
rs4646075	0.712027	0.60967	1.48324	1.79288e-05	0.00424133	CASP9
rs4646077	0.712027	0.60967	1.48324	1.79288e-05	0.00424133	CASP9
rs11589076	0.712027	0.60967	1.48324	1.79288e-05	0.00424133	CASP9
rs4646080	0.712027	0.60967	1.48324	1.79288e-05	0.00424133	CASP9
rs11587521	0.712027	0.60967	1.48324	1.79288e-05	0.00424133	CASP9
rs57971278	0.712027	0.60967	1.48324	1.79288e-05	0.00424133	CASP9
rs1800616	0.712027	0.60967	1.48324	1.79288e-05	0.00424133	CASP9
rs2042369	0.712027	0.60967	1.48324	1.79288e-05	0.00424133	CASP9
rs4646022	0.712027	0.60967	1.48324	1.79288e-05	0.00424133	CASP9
rs4646040	1.30881	1.15715	1.48324	1.8457e-05	0.00424133	CASP9
rs34094056	0.713683	0.611064	1.48324	2.05505e-05	0.00424133	CASP9
rs4646091	0.716118	0.613192	1.48324	2.46782e-05	0.00434695	CASP9
rs4646092	0.716118	0.613192	1.48324	2.46782e-05	0.00434695	CASP9
rs4646087	0.716118	0.613192	1.48324	2.46782e-05	0.00434695	CASP9
rs72643683	0.716118	0.613192	1.48324	2.46782e-05	0.00434695	CASP9
rs9700738	0.716118	0.613192	1.48324	2.46782e-05	0.00434695	CASP9
rs4646106	0.716118	0.613192	1.48324	2.46782e-05	0.00434695	CASP9
rs4646083	0.716118	0.613192	1.48324	2.46782e-05	0.00434695	CASP9
rs4646096	0.716118	0.613192	1.48324	2.46782e-05	0.00434695	CASP9
rs951225	0.717248	0.614164	1.48324	2.69287e-05	0.00441829	CASP9
rs4646103	0.717248	0.614152	1.48324	2.69877e-05	0.00441829	CASP9
rs884363	1.30038	1.14971	1.48324	2.90938e-05	0.00454778	CASP9
rs2020900	1.30038	1.14971	1.48324	2.90938e-05	0.00454778	CASP9
rs2020898	1.29974	1.14914	1.48324	3.01301e-05	0.00469423	CASP9
rs2108366	0.672426	0.555042	1.48324	5.02556e-05	0.00589142	GLI3
rs3801236	0.675435	0.556974	1.48324	6.65618e-05	0.00666941	GLI3
rs6949528	0.675435	0.556961	1.48324	6.66901e-05	0.00666941	GLI3
rs1468452	0.681403	0.562558	1.48324	8.75164e-05	0.00732666	GLI3
rs990661	0.684653	0.566221	1.48324	9.24988e-05	0.00746426	GLI3
rs3801233	0.683785	0.565076	1.48324	9.34453e-05	0.00748933	GLI3
rs10403229	0.771351	0.676991	1.48324	9.63902e-05	0.00749398	INSR
rs10279985	0.683593	0.564349	1.48324	0.000100487	0.00749398	GLI3
rs2108365	0.685155	0.565804	1.48324	0.000107974	0.00771138	GLI3
rs2041046	0.685155	0.565804	1.48324	0.000107976	0.00771138	GLI3
rs10403257	0.774104	0.679516	1.48324	0.000117788	0.0079369	INSR
rs4593819	1.26406	1.11999	1.48324	0.000147426	0.00831335	CASP9
rs10951675	0.690679	0.570176	1.48324	0.000154859	0.00846114	GLI3
rs4645978	1.26214	1.11827	1.48324	0.00016307	0.00868854	CASP9
rs1132312	1.26175	1.11789	1.48324	0.000166988	0.0087784	CASP9
rs4646011	1.26119	1.11753	1.48324	0.000169343	0.00879282	CASP9
rs933704	1.26099	1.11734	1.48324	0.00017136	0.00879282	CASP9
rs4646066	1.26099	1.11734	1.48324	0.00017136	0.00879282	CASP9
rs151069962	1.65526	1.27194	1.48324	0.000177063	0.00890391	ARMC5
rs4646014	1.25917	1.11569	1.48324	0.000188761	0.00894296	CASP9
rs4263990	1.25917	1.11569	1.48324	0.000188761	0.00894296	CASP9
rs4233536	1.25917	1.11569	1.48324	0.000188761	0.00894296	CASP9
rs7528524	1.25917	1.11569	1.48324	0.000188761	0.00894296	CASP9
rs4646004	1.25917	1.11569	1.48324	0.000188761	0.00894296	CASP9
rs4646005	1.25917	1.11569	1.48324	0.000188761	0.00894296	CASP9
rs1820205	1.25917	1.11569	1.48324	0.000188761	0.00894296	CASP9
rs1862711	1.25917	1.11569	1.48324	0.000188761	0.00894296	CASP9
rs1862712	1.25917	1.11569	1.48324	0.000188761	0.00894296	CASP9
rs2042368	1.25917	1.11569	1.48324	0.000188761	0.00894296	CASP9
rs4646012	1.25917	1.11569	1.48324	0.000188761	0.00894296	CASP9
rs6429748	1.25897	1.1155	1.48324	0.000191004	0.00898976	CASP9
rs4646044	1.25897	1.1155	1.48324	0.000191004	0.00898976	CASP9
rs6683445	0.795229	0.704963	1.48324	0.000193576	0.00905663	CLCNKB
rs13120190	0.716041	0.600504	1.48324	0.000198943	0.00911534	PPP3CA
rs1052576	1.25749	1.11402	1.48324	0.000209885	0.00918385	CASP9
rs2042370	1.25714	1.11385	1.48324	0.000210267	0.00918385	CASP9
rs12026303	1.25714	1.11385	1.48324	0.000210267	0.00918385	CASP9
rs4646018	1.25714	1.11385	1.48324	0.000210267	0.00918385	CASP9
rs4646025	1.25714	1.11385	1.48324	0.000210267	0.00918385	CASP9
rs4646029	1.25714	1.11385	1.48324	0.000210267	0.00918385	CASP9
rs4646030	1.25714	1.11385	1.48324	0.000210267	0.00918385	CASP9
rs9727501	1.25714	1.11385	1.48324	0.000210267	0.00918385	CASP9
rs10754893	1.25714	1.11385	1.48324	0.000210267	0.00918385	CASP9
rs10754890	1.25714	1.11385	1.48324	0.000210267	0.00918385	CASP9
rs4646032	1.25714	1.11385	1.48324	0.000210267	0.00918385	CASP9
rs2020903	1.25714	1.11385	1.48324	0.000210267	0.00918385	CASP9
rs4646034	1.25714	1.11385	1.48324	0.000210267	0.00918385	CASP9
rs10754892	1.25714	1.11385	1.48324	0.000210267	0.00918385	CASP9
rs1800614	1.25714	1.11385	1.48324	0.000210267	0.00918385	CASP9
rs4646036	1.25714	1.11385	1.48324	0.000210267	0.00918385	CASP9
rs4646059	1.25714	1.11385	1.48324	0.000210267	0.00918385	CASP9
rs4646058	1.25714	1.11385	1.48324	0.000210267	0.00918385	CASP9
rs4646045	1.25714	1.11385	1.48324	0.000210267	0.00918385	CASP9
rs4646047	1.25714	1.11385	1.48324	0.000210267	0.00918385	CASP9
rs36096364	0.718329	0.602604	1.48324	0.00022324	0.00931831	PPP3CA
rs2007480	0.797267	0.706609	1.48324	0.000234436	0.00946204	CLCNKB
rs4233532	1.25384	1.11113	1.48324	0.000243249	0.00963169	CASP9
rs10927793	1.25447	1.11135	1.48324	0.000244419	0.00966356	CASP9
rs2020895	1.25352	1.11084	1.48324	0.000247443	0.00967115	CASP9
rs35170337	0.720153	0.604025	1.48324	0.000253111	0.00973017	PPP3CA
rs71614680	0.719534	0.602835	1.48324	0.000266789	0.00973017	PPP3CA
rs17829777	0.721757	0.605666	1.48324	0.000268029	0.00973017	PPP3CA
rs10436958	0.799216	0.708106	1.48324	0.000284272	0.00973017	CLCNKB
rs10436959	0.799812	0.708725	1.48324	0.000293438	0.00973017	CLCNKB
rs71614681	0.721275	0.604269	1.48324	0.000296863	0.00973017	PPP3CA
rs10803410	0.800732	0.709891	1.48324	0.000297822	0.00973017	CLCNKB
rs71614683	0.722753	0.606149	1.48324	0.000298048	0.00973017	PPP3CA
rs71614682	0.721393	0.604278	1.48324	0.000302516	0.00973017	PPP3CA
rs10436955	0.800317	0.708972	1.48324	0.00031539	0.00973017	CLCNKB
rs35057231	0.723114	0.606157	1.48324	0.00031646	0.00973017	PPP3CA
rs1971587	0.802848	0.71166	1.48324	0.000357287	0.00973017	CLCNKB
rs71614684	0.726324	0.609211	1.48324	0.000364835	0.00973017	PPP3CA
rs4661637	1.25059	1.1058	1.48324	0.000368149	0.00973017	CASP9
rs2863436	0.803386	0.711946	1.48324	0.000383765	0.00973017	CLCNKB
rs17829885	0.727408	0.609925	1.48324	0.000398267	0.00973017	PPP3CA
rs2302024	0.706478	0.582771	1.48324	0.000403532	0.00973017	GLI3
rs868950	0.805556	0.714068	1.48324	0.000439232	0.00973017	CLCNKB
rs2863435	0.805415	0.713809	1.48324	0.000443516	0.00973017	CLCNKB
rs2020902	0.730573	0.611972	1.48324	0.000513946	0.00979268	CASP9
rs4646049	0.731599	0.612473	1.48324	0.000567932	0.0099261	CASP9
rs2231225	0.61823	0.470093	1.48324	0.000579971	0.0099261	AQP3
rs6604905	0.809002	0.716964	1.48324	0.000582608	0.0099261	CLCNKB
rs3758279	0.618853	0.470572	1.48324	0.00059531	0.0099261	AQP3
rs12609574	0.793424	0.694683	1.48324	0.000643633	0.00996795	INSR
rs1558074	0.741038	0.623604	1.48324	0.000662727	0.00996795	GLI3
rs6416794	0.768369	0.660183	1.48324	0.000666384	0.00996795	SALL1
rs7778615	0.739669	0.62159	1.48324	0.000678135	0.00996795	GLI3
rs4720418	0.741228	0.623637	1.48324	0.000679739	0.00996795	GLI3
rs6463096	0.742735	0.62501	1.48324	0.000730503	0.00996795	GLI3
rs9442226	0.758923	0.64622	1.48324	0.000770602	0.00996795	CLCNKB
rs3884057	0.76143	0.648699	1.48324	0.000856085	0.00996795	CLCNKB
rs33982895	0.776324	0.667787	1.48324	0.000984106	0.00996795	SALL1
rs71386547	0.775896	0.667168	1.48324	0.000987761	0.00996795	SALL1

## Sheet: Non-Uniformity
ID	OR	L95	U95	P	Pbh	symbol
rs1862710	1.28077	1.13242	1.44856	8.15411e-05	0.00792107	CASP9
rs7521899	1.28077	1.13242	1.44856	8.15411e-05	0.00792107	CASP9
rs4645985	1.28077	1.13242	1.44856	8.15411e-05	0.00792107	CASP9		ID is the SNP identification number, OR is Odds
rs4645978	1.27554	1.1299	1.43995	8.34701e-05	0.00792107	CASP9		Ratio, L95 is the value for the lower bound 5% Confidence interval, U95 is the
rs1132312	1.27495	1.12934	1.43932	8.64017e-05	0.00792107	CASP9		value for the upper bound 5% Confidence interval, P is the raw P-value, Pbh is
rs4646011	1.27436	1.12896	1.43849	8.77197e-05	0.00792107	CASP9		the Bonferroni corrected P-value, symbol is the symbol of the gene associated
rs4646023	1.27868	1.13053	1.44624	9.12804e-05	0.00792107	CASP9		with the SNP, i.e in the 10kb region.
rs10754895	1.27868	1.13053	1.44624	9.12804e-05	0.00792107	CASP9
rs10754891	1.27868	1.13053	1.44624	9.12804e-05	0.00792107	CASP9
rs4661639	1.27813	1.13006	1.44561	9.37133e-05	0.00792107	CASP9
rs261293	1.38944	1.17769	1.63926	9.67255e-05	0.00792107	ALDH1A2
rs4233536	1.27237	1.12715	1.43629	9.79343e-05	0.00792107	CASP9
rs1862712	1.27237	1.12715	1.43629	9.79343e-05	0.00792107	CASP9
rs2042368	1.27237	1.12715	1.43629	9.79343e-05	0.00792107	CASP9
rs4263990	1.27237	1.12715	1.43629	9.79343e-05	0.00792107	CASP9
rs7528524	1.27237	1.12715	1.43629	9.79343e-05	0.00792107	CASP9
rs4646004	1.27237	1.12715	1.43629	9.79343e-05	0.00792107	CASP9
rs4646005	1.27237	1.12715	1.43629	9.79343e-05	0.00792107	CASP9
rs1820205	1.27237	1.12715	1.43629	9.79343e-05	0.00792107	CASP9
rs1862711	1.27237	1.12715	1.43629	9.79343e-05	0.00792107	CASP9
rs4646012	1.27237	1.12715	1.43629	9.79343e-05	0.00792107	CASP9
rs4646014	1.27237	1.12715	1.43629	9.79343e-05	0.00792107	CASP9
rs4593819	1.27234	1.12712	1.43628	9.81355e-05	0.00792107	CASP9
rs1008898	0.727925	0.620326	0.854186	9.97556e-05	0.00792107	C1GALT1
rs10927793	1.27244	1.12699	1.43666	0.000100137	0.00792107	CASP9
rs4646034	1.27037	1.12534	1.4341	0.000109258	0.00792107	CASP9
rs9727501	1.27037	1.12534	1.4341	0.000109258	0.00792107	CASP9
rs4646045	1.27037	1.12534	1.4341	0.000109258	0.00792107	CASP9
rs10754892	1.27037	1.12534	1.4341	0.000109258	0.00792107	CASP9
rs4646047	1.27037	1.12534	1.4341	0.000109258	0.00792107	CASP9
rs4646030	1.27037	1.12534	1.4341	0.000109258	0.00792107	CASP9
rs4646058	1.27037	1.12534	1.4341	0.000109258	0.00792107	CASP9
rs4646059	1.27037	1.12534	1.4341	0.000109258	0.00792107	CASP9
rs4646029	1.27037	1.12534	1.4341	0.000109258	0.00792107	CASP9
rs1800614	1.27037	1.12534	1.4341	0.000109258	0.00792107	CASP9
rs10754893	1.27037	1.12534	1.4341	0.000109258	0.00792107	CASP9
rs4646036	1.27037	1.12534	1.4341	0.000109258	0.00792107	CASP9
rs12026303	1.27037	1.12534	1.4341	0.000109258	0.00792107	CASP9
rs4646032	1.27037	1.12534	1.4341	0.000109258	0.00792107	CASP9
rs2020903	1.27037	1.12534	1.4341	0.000109258	0.00792107	CASP9
rs4646018	1.27037	1.12534	1.4341	0.000109258	0.00792107	CASP9
rs2042370	1.27037	1.12534	1.4341	0.000109258	0.00792107	CASP9
rs4646025	1.27037	1.12534	1.4341	0.000109258	0.00792107	CASP9
rs10754890	1.27037	1.12534	1.4341	0.000109258	0.00792107	CASP9
rs933704	1.26921	1.12441	1.43265	0.000114718	0.00792107	CASP9
rs4646066	1.26921	1.12441	1.43265	0.000114718	0.00792107	CASP9
rs4646044	1.26722	1.1226	1.43046	0.00012789	0.00792107	CASP9
rs6429748	1.26722	1.1226	1.43046	0.00012789	0.00792107	CASP9
rs1052576	1.26579	1.12116	1.42908	0.000140429	0.008183	CASP9
rs884363	1.26803	1.12117	1.43413	0.000156191	0.00833586	CASP9
rs2020900	1.26803	1.12117	1.43413	0.000156191	0.00833586	CASP9
rs2020898	1.26796	1.1211	1.43405	0.000156832	0.00833586	CASP9
rs9548453	0.774149	0.677829	0.884156	0.000159278	0.00833586	FREM2
rs4233532	1.26212	1.11826	1.42449	0.000163125	0.00833586	CASP9
rs2020895	1.26208	1.11822	1.42445	0.000163484	0.00833586	CASP9
rs28594460	1.37547	1.16493	1.62406	0.00016928	0.00833586	ALDH1A2
rs4527791	0.736664	0.62783	0.864364	0.000178925	0.00833586	C1GALT1
rs4941897	0.776363	0.68001	0.886369	0.000181073	0.00833586	FREM2
rs16940167	1.37238	1.16233	1.62039	0.000187922	0.00834891	ALDH1A2
rs10238682	0.740067	0.630967	0.868031	0.000216268	0.00850552	C1GALT1
rs1825955	1.37153	1.16007	1.62153	0.000217312	0.00850552	ALDH1A2
rs12185072	1.36856	1.15872	1.6164	0.000220115	0.00850552	ALDH1A2
rs4646040	1.25601	1.11068	1.42037	0.000280158	0.00857585	CASP9
rs7790522	0.76067	0.655935	0.882129	0.000295381	0.00865568	C1GALT1
rs11764290	0.762219	0.657297	0.883889	0.00032641	0.00865568	C1GALT1
rs12702584	0.751428	0.642775	0.878447	0.000335336	0.00865568	C1GALT1
rs4661637	1.24837	1.10369	1.41201	0.000415797	0.00867541	CASP9
rs146212913	0.749391	0.63827	0.879857	0.000426681	0.00867541	C1GALT1
rs10273366	0.749391	0.63827	0.879857	0.000426681	0.00867541	C1GALT1
rs7794210	0.767404	0.662162	0.889373	0.000435158	0.00867541	C1GALT1
rs12185071	1.37649	1.14571	1.65376	0.000643113	0.0090718	ALDH1A2
rs9548452	0.799465	0.702776	0.909457	0.000666508	0.00920341	FREM2
rs16940168	1.3753	1.14356	1.65399	0.000712139	0.0093428	ALDH1A2
rs71533356	0.757875	0.645217	0.890203	0.00073434	0.00936147	C1GALT1
rs75437656	1.36741	1.1379	1.64322	0.000843646	0.00947797	ALDH1A2
rs17466339	1.30931	1.11596	1.53617	0.000947156	0.00959246	LRRK2
rs80000651	0.633421	0.482702	0.831202	0.000989593	0.00968798	UPK3A

## Sheet: CVD
ID	OR	L95	U95	P	Pbh	symbol
rs4262961	1.45887	1.20554	1.76543	0.000104	0.00968	ARMC5
rs4362405	1.45608	1.20326	1.76201	0.000113	0.00968	ARMC5		ID is the SNP identification number, OR is Odds
rs4889660	1.45519	1.20206	1.76163	0.000119	0.00968	ARMC5		Ratio, L95 is the value for the lower bound 5% Confidence interval, U95 is the
rs9853221	1.3773	1.15107	1.648	0.000471	0.009833	MME		value for the upper bound 5% Confidence interval, P is the raw P-value, Pbh is
rs9867821	1.37634	1.15026	1.64686	0.000485	0.009833	MME		the Bonferroni corrected P-value, symbol is the symbol of the gene associated
rs6567331	0.760484	0.648678	0.89156	0.000739	0.009833	BCL2		with the SNP, i.e in the 10kb region.
rs7549561	1.27854	1.10649	1.47734	0.000862	0.009833	ADORA1
rs36116244	0.71685	0.588297	0.873495	0.000962	0.009833	WDPCP
rs16846960	0.788031	0.684077	0.907783	0.000966	0.009833	MME
rs28758831	1.3528	1.13001	1.61951	0.000997	0.009833	MME
