# Supplementary material for: Multimodal predictions of end stage chronic kidney disease from asymptomatic individuals for discovery of genomic biomarkers
Source: BMC Nephrol. 2026 May 12;27:405. doi: 10.1186/s12882-026-05016-7 (PMC13339857; doi:10.1186/s12882-026-05016-7)
Supplement: Supplementary file 3 — Supplementary Material 3 [file 12882_2026_5016_MOESM3_ESM.xlsx]

## Sheet: GoTerms
Go Term	Count
protein binding	104
nucleoplasm	61
acid-thiol ligase activity	48
fatty acid metabolic process	48
malonyl-CoA synthetase activity	48
long-chain fatty-acyl-CoA biosynthetic process	48
fatty acid biosynthetic process	48
ATP binding	48
malonate catabolic process	48
mitochondrial matrix	48
mitochondrion	48
very long-chain fatty acid-CoA ligase activity	48
plasma membrane	44
metal ion binding	29
extracellular matrix organization	29
G protein-coupled receptor activity	23
lung connective tissue development	22
parturition	22
myofibroblast differentiation	22
nipple morphogenesis	22
hormone binding	22
hormone-mediated signaling pathway	22
cytosol	21
membrane	19
miRNA-mediated gene silencing	10
endoplasmic reticulum membrane	10
positive regulation of nuclear-transcribed mRNA poly(A) tail shortening	10
extracellular region	10
P-body	10
RNA binding	10
miRNA-mediated gene silencing by inhibition of translation	10
positive regulation of nuclear-transcribed mRNA catabolic process, deadenylation-dependent decay	10

## Sheet: GoTermsToGenes
GoTerm	Genes
protein binding	KLF3, AFM, GLI3, COL4A1, TNRC6C, KCNQ2, NUP205, SLC16A11, ACSF3, LIMA1, PLGRKT, DLG2, RXFP1, AKR1C1
nucleoplasm	KLF3, ACSF3, GLI3, TNRC6C
miRNA-mediated gene silencing	TNRC6C
RNA binding	TNRC6C
ATP binding	ACSF3
parturition	RXFP1
very long-chain fatty acid-CoA ligase activity	ACSF3
membrane	KCNQ2, TMOD1, NUP205, TCP11, DLG2, ADGRA3, LPCAT1
myofibroblast differentiation	RXFP1
extracellular matrix organization	COL4A1, RXFP1
lung connective tissue development	RXFP1
positive regulation of nuclear-transcribed mRNA poly(A) tail shortening	TNRC6C
cytosol	GLI3, TNNT3, TNRC6C, TMOD1, NUP205, LIMA1, DLG2, AKR1C1
extracellular region	AFM, COL4A1, SPACA7
long-chain fatty-acyl-CoA biosynthetic process	ACSF3
miRNA-mediated gene silencing by inhibition of translation	TNRC6C
metal ion binding	KLF3, GLI3, RXFP1, LIMA1
positive regulation of nuclear-transcribed mRNA catabolic process, deadenylation-dependent decay	TNRC6C
fatty acid biosynthetic process	ACSF3
hormone binding	RXFP1
mitochondrial matrix	ACSF3
nipple morphogenesis	RXFP1
endoplasmic reticulum membrane	SLC16A11, LPCAT1
malonate catabolic process	ACSF3
P-body	TNRC6C
plasma membrane	KCNQ2, KCNH5, SLC16A11, LIMA1, PLGRKT, DLG2, ADGRA3, LPCAT1, RXFP1
G protein-coupled receptor activity	ADGRA3, RXFP1
malonyl-CoA synthetase activity	ACSF3
hormone-mediated signaling pathway	RXFP1
mitochondrion	ACSF3
acid-thiol ligase activity	ACSF3
fatty acid metabolic process	ACSF3

## Sheet: Genes
Gene	Count
ACSF3	48
RXFP1	22
TNRC6C	10
LPCAT1	9
COL4A1	7
KCNQ2	4
LIMA1	4
TMOD1	2
SPACA7	2
KLF3	2
TNNT3	1
ADGRA3	1
DLG2	1
AKR1C1	1
GLI3	1
AFM	1
GRID2IP	1
NUP205	1
KCNH5	1
PLGRKT	1
TCP11	1
SLC16A11	1
